# Supplementary material for: Transcatheter Tricuspid Regurgitation Repair—An Overview of Techniques and Eligible Patient Selection
Source: J Clin Med. 2024 Nov 15;13(22):6876. doi: 10.3390/jcm13226876 (PMC11594685; doi:10.3390/jcm13226876)
Supplement: Supplementary file 1 [file jcm-13-06876-s001.zip]

Archive with 1 entries (1 files):
- jcm-3236081-supplementary.pdf
